# Supplementary material for: Comparison of erector spinae plane block and serratus anterior plane block for postoperative analgesia in uniportal thoracoscopic lobectomy: a randomized controlled trial
Source: BMC Anesthesiol. 2023 Dec 1;23:394. doi: 10.1186/s12871-023-02353-0 (PMC10691001; doi:10.1186/s12871-023-02353-0)
Supplement: Supplementary file 1 — Additional file 1. [file 12871_2023_2353_MOESM1_ESM.xls]

## Sheet: Sheet1
Adjusted Analyses of Primary and Secondary Outcomes in the study
Outcome	Treatment group, No. (%)				Adjusted difference (95% CI) a
	ESPB	SAPB	Control		ESPB vs Control		P value	SAPB vs Control	P value	ESPB vs SAPB		P value
	(n=44)	(n=47)	(n=46)
Primary outcome
Total postoperative sufentanil consumption (mcg) at 24 h, mean (SD)b	41.31(8.52)	39.06(9.17)	51.5(6.13)		-9.97(-13.10 to -6.84)		<0.01	-12.55(-15.63 to -9.47)	<0.01	1.53(-5.15 to 2.08）		0.40
Secondary outcome
AUC Pain NRS vs time (at rest), mean (SD) c	56.41(18.17)	64.03(15.66)	74.67(22.38)		-16.97(-26.69 to -7.25)		<0.01	-10.32(-19.31 to -1.33)	0.02	-7.10(1.33 to -15.55)		0.09
AUC Pain NRS vs time (on movement), mean (SD) c	73.05(15.86)	78.87(14.79)	99.13(19.32)		-24.71(-33.09 to -16.34)		<0.01	-20.64(-28.79 to -12.5)	<0.01	-5.61(-13.23 to 2.01)		0.15
No. of patients with moderate-to-severe pain at various postoperative time intervalsc
1h PO	2(4.55)	5(10.64)	12(26.09)		-2.32(-4.09 to -0.54)		0.01	-1.15(-2.36 to 0.06)	0.06	-0.84(-2.56 to 0.87)		0.36
6h PO	16(36.36)	31(65.96)	37(80.43)		-1.99(-2.98 to -0.99)		<0.01	-0.72(-1.70 to 0.26)	0.15	-1.37(-2.29 to -0.45)		<0.01
12h PO	18(40.91)	13(37.66)	26(56.52)		-0.62(-1.48 to 0.244)		0.16	-1.51(-2.46 to -0.55)	<0.01	0.63(-0.27 to 1.54)		0.17
18h PO	3(6.82)	12(25.53)	32(69.57)		-3.91(-5.49 to -2.32)		<0.01	-2.14(-3.13 to -1.14)	<0.01	-1.63(-3.03 to -0.22)		0.02
24h PO	20(45.45)	21(44.68)	25(54.35)		-0.26(-1.11 to 0.59)		0.56	-0.34(-1.2 to 0.51)	0.44	0.14(-0.83 to 0.86)		0.97
No. of satisfied patientsb,d	27(61.36)	36(76.66)	17(36.96)		0.99(1.85 to 0.14)		0.02	1.7（2.62 to 0.82）	<0.01	-0.7（-1.63 to -0.18）		0.11
No. of patients received rescue analgesia	8(18.18)	17(36.17)	35(76.09)		-2.66(-3.68 to -1.63)		<0.01	-1.72(-2.62 to -0.83)	<0.01	-0.93(-1.9 to 0.03)		0.06
Abbreviations: AUC, Area Under the Curve, NRS, numeric rating scales, The AUC (Area Under the Curve) for the NRS pain score represents the integration of the pain scores over time. PO, Postoperative.
a All outcomes are modeled with linear regression with robust standard errors or logistic regression.
b Model adjusts for surgeon only.
c Model adjusts for preoperative pain, age, BMI and history of smoking.
d Patient satisfaction assessed using the Likert Scale, consists of a range of response options, such as ‘’strongly dissatisfied," "dissatisfied," "neutral," "satisfied," and "strongly satisfied."
