# Supplementary material for: Comparison of erector spinae plane block and serratus anterior plane block for postoperative analgesia in uniportal thoracoscopic lobectomy: a randomized controlled trial
Source: BMC Anesthesiol. 2023 Dec 1;23:394. doi: 10.1186/s12871-023-02353-0 (PMC10691001; doi:10.1186/s12871-023-02353-0)
Supplement: Supplementary file 2 — Additional file 2. [file 12871_2023_2353_MOESM2_ESM.xlsx]

## Sheet: Sheet1
NRS scores at different time points in the study.
Outcome	Treatment group
	ESPB	SAPB	Control
	(n=44)	(n=47)	(n=46)
Pain NRS at rest, mean(SD)
1h PO	2.30(0.97)	1.93(1.26)	2.63(1.62)
6h PO	2.76(0.95)	3.12(1.07)	3.22(1.70)
12h PO	3.14(2.24)	2.88(1.95)	3.52(2.14)
18h PO	2(1.20)	2.93(1.71)	3.42(1.43)
24h PO	2.04(1.12)	2.59(1.07)	2.83(1.83)
Pain NRS on movement, mean(SD)
1h PO	2.52(0.89)	2.57(0.91)	3.21(1.27)
6h PO	3.61(1.14)	4.27(1.28)	4.93(1.45)
12h PO	3.90(1.67)	3.45(1.48)	4.06(1.91)
18h PO	2.36(.91)	2.93(1.71)	4.38(1.52)
24h PO	3.33(1.42)	3.59(1.42)	4.06(1.42)
Abbreviations: NRS, numeric rating scales, PO, Postoperative.
